# Supplementary material for: Comparative Analysis of Bisexual and Parthenogenetic Populations in Haemaphysalis Longicornis
Source: Microorganisms. 2024 Apr 19;12(4):823. doi: 10.3390/microorganisms12040823 (PMC11051975; doi:10.3390/microorganisms12040823)
Supplement: Supplementary file 1 [file microorganisms-12-00823-s001.zip]

Archive with 1 entries (1 files):
- microorganisms-2945637-supplementary.pdf
